# Supplementary material for: Characterization of the Striatal Extracellular Matrix in a Mouse Model of Parkinson’s Disease
Source: Antioxidants (Basel). 2021 Jul 8;10(7):1095. doi: 10.3390/antiox10071095 (PMC8301085; doi:10.3390/antiox10071095)
Supplement: Supplementary file 1 [file antioxidants-10-01095-s001.zip]

Archive with 2 entries (2 files):
- SupplementaryFigures_MLa.pdf
- SupplementaryTables_MLa.pdf
